# Supplementary material for: Identification of Nitrogen Starvation-Responsive MicroRNAs in Arabidopsis thaliana
Source: PLoS One. 2012 Nov 14;7(11):e48951. doi: 10.1371/journal.pone.0048951 (PMC3498362; doi:10.1371/journal.pone.0048951)
Supplement: Table S4 — Putative secondary structure of novel miRNA precursors. (TXT) [file pone.0048951.s005.txt]

N001 CHR1v01212004:1653275:1653568:- 294(nt) -109.14(kcal/mol)
ATATATTTGATGAGAGAAGGAATTAGATTCATGAAAATATTAATCATTTTAAGGTTAGTAGTACTTATTGGCTGTTCTTGCAAAACCAATGGTAAAGTATGTGATGAAACCATTAGAACTTTTTGATTCAAGCATCTGAGTGTTCTATCAGAGGGTTAGAGCCAATCTAAGTTAAGAACTATATTTGGGGTCTCATCACATTACCATTGGTTTCAAAAGAACAGTGAGAAGTCCTATTCACCGTATACAGATTGGTCTTTTCAGGAATCTAACTCACTCTCTGATCAACTATCT N001 19
..(((.(((((.(((((..((.((((((((.((((((.(((((((.......(((.(((((.((((.((.(((((((((...((((((((((((....(((((((((.(((.....(((((((((((...(((((....)))))..)))))))))))....((((....(((.....)))....))))))).)))))))))))))))))))))...))))))))).)))))).))))).))).......))))))).)))))).)))))))).))..))))).))))).)))..
**********TGAGAGAAGGAATTAGATTCA*********************************************************************************************************************************************************************************************************************************************************************** N001-5p 18
---------ATGAGAGAAGGAATTAGAT-------------------------------------------------------------------------------------------------------------------------------------------------------------------------------------------------------------------------------------------------------------------------- t0468140 1
---------ATGAGAGAAGGAATTAGATT------------------------------------------------------------------------------------------------------------------------------------------------------------------------------------------------------------------------------------------------------------------------- t1173456 1
---------ATGAGAGAAGGAATTAGATTC------------------------------------------------------------------------------------------------------------------------------------------------------------------------------------------------------------------------------------------------------------------------ t0099828 6
----------TGAGAGAAGGAATTAGAT-------------------------------------------------------------------------------------------------------------------------------------------------------------------------------------------------------------------------------------------------------------------------- t0936099 1
----------TGAGAGAAGGAATTAGATTCA----------------------------------------------------------------------------------------------------------------------------------------------------------------------------------------------------------------------------------------------------------------------- t0061089 9
--------------------------------------------------------------------------------------------------------------------------------------------------------------------------------------------------------------------------------------------------------------------TCAGGAATCTAACTCACTCTC------------- t1009558 1
//
N002 CHR1v01212004:22104286:22104441:- 156(nt) -31.40(kcal/mol)
CTGCCTCCATCTTGAGGAGGTGTATAGAGGTTATGTATAGTTAAGGTATAATTGTAACTAGTATTACCCTAATCTCTCGTGTATATATATTGTAATCACAACCTCTAATGATAATTAAGCTTCACACTTTATATATCCTTCTCAAATTATTTGTAC N002 8
...........((((((((((((((((((((...((.((((((.((((..((((....))))..))))..........(((((((.....))))..)))............)))))).))...)).))))))))).)))))))))...........
**********CTTGAGGAGGTGTATAGAGGTTA*************************************************************************************************************************** N002-5p 8
----------CTTGAGGAGGTGTATAGAGG------------------------------------------------------------------------------------------------------------------------------ t0505845 1
----------CTTGAGGAGGTGTATAGAGGTTA--------------------------------------------------------------------------------------------------------------------------- t0081247 7
//
N003 CHR2v01212004:8439757:8439859:+ 103(nt) -36.70(kcal/mol)
GGACTGTGGAGGAAAACAAATAGCAGTCAAACACCGATTAGAACACCACTTACGTACGTCTTCTAATCGATATTTTACTGCTACTTGTGTTCCTCAAGAGTAC N003 14
..(((.(.((((((.((((.(((((((.(((...(((((((((.((.((....))..)).)))))))))...))).))))))).)))).)))))).).)))..
************AAAACAAATAGCAGTCAAACA********************************************************************** N003-5p 1
************************************************************************TTTTACTGCTACTTGTGTTCC********** N003-3p 13
------------AAAACAAATAGCAGTCAAACA---------------------------------------------------------------------- t1483478 1
------------------------------------------------------------------------TTTTACTGCTACTTGTGTT------------ t0366247 2
------------------------------------------------------------------------TTTTACTGCTACTTGTGTTCC---------- t0053409 10
-------------------------------------------------------------------------TTTACTGCTACTTGTGTTC----------- t1405311 1
//
N004 CHR2v01212004:4776440:4776637:- 198(nt) -44.50(kcal/mol)
TTTTTTTTTCATACTGAAGATGAAACTAGCTCTGCAAATATATGCTAAGTTTGTACTATTGTGTTTCTGGTTTTGACTAGAAATATTGGCTTATGTATCTGGTTTTTATGCTGGCATTTAAGAAAAAGTTGGTATCATAGGATCAAATATAAACAAAAATATTTTGTAAGCAGATTTTGTTGTTAGTTGGATATAGTT N004 6
.......((((.(((((.((..(((((.(((.((((((.((((.....(((((((.....(((((((((((....)))))))))))(((((((((...((..(((((...((........)).)))))..))...)))))).)))..)))))))....))))))))))))))).)))..)).))))))))).......
**********ATACTGAAGATGAAACTAGCT*********************************************************************************************************************************************************************** N004-5p 6
----------ATACTGAAGATGAAACTAGC------------------------------------------------------------------------------------------------------------------------------------------------------------------------ t1195643 1
----------ATACTGAAGATGAAACTAGCT----------------------------------------------------------------------------------------------------------------------------------------------------------------------- t0225006 3
----------ATACTGAAGATGAAACTAGCTCT--------------------------------------------------------------------------------------------------------------------------------------------------------------------- t0270611 2
//
N005 CHR2v01212004:5843413:5843783:- 371(nt) -76.38(kcal/mol)
TTCGATCCACTAGTGTTTTTTATGGATCGTCTATTTATTATTTAGAAAGTTTAATAGAGAAACATTATAAGAACATAGAAAAAAAGAAAAAAACTTCAATAACAGTACTATTTGTTGACGTGCTAACGTGTTAGAGCAGACTTAATTATGATTAATATACTAATTTATCTTTAAAAAATTCTGTTTTGTGCAATTGATTTTGTTTTTCCTTTTAGTTTTTATTTATTATAATTAAACATACCTCCATTATTTGTTCAATGAGAGCGTTCTAACATGTTCTATTAATTAGACATGATAGTCGTTTAGCATATTGACAGATTGATAATATCATGAGTTTTCATAAACAGTTTCTGTCTAGATCATGGATTCTC N005 29
...((((((.(((((((((((.(((((..((((.........))))..)))))...))))))))))).......(((((((........((((((.((...........((((((..(..(((((((((((((((((....(((((((((((.((((.(((((...........((((((.(((.....)))...))))))..........)))))...)))).)))))))))))......(((((((........)))).))).))))))))))))...........(((......)))...)))))..)..))))))...........)))))))).........)))))))........))))))...
**********TAGTGTTTTTTATGGATCGTCTA************************************************************************************************************************************************************************************************************************************************************************************************************************************************** N005-5p 28
--------ACTAGTGTTTTTTATGGATCGTCT--------------------------------------------------------------------------------------------------------------------------------------------------------------------------------------------------------------------------------------------------------------------------------------------------------------------------------------------------- t1114268 1
--------ACTAGTGTTTTTTATGGATCGTCTA-------------------------------------------------------------------------------------------------------------------------------------------------------------------------------------------------------------------------------------------------------------------------------------------------------------------------------------------------- t1166636 1
----------TAGTGTTTTTTATGGATCGTCTA-------------------------------------------------------------------------------------------------------------------------------------------------------------------------------------------------------------------------------------------------------------------------------------------------------------------------------------------------- t0020123 24
----------TAGTGTTTTTTATGGATCGTCTAT------------------------------------------------------------------------------------------------------------------------------------------------------------------------------------------------------------------------------------------------------------------------------------------------------------------------------------------------- t0841216 1
-----------AGTGTTTTTTATGGATCGTCTA-------------------------------------------------------------------------------------------------------------------------------------------------------------------------------------------------------------------------------------------------------------------------------------------------------------------------------------------------- t0907296 1
--------------GTTTTTTATGGATCGTCTATTTA---------------------------------------------------------------------------------------------------------------------------------------------------------------------------------------------------------------------------------------------------------------------------------------------------------------------------------------------- t0541077 1
//
N006 CHR2v01212004:10034037:10034130:- 94(nt) -59.80(kcal/mol)
AGGCTTTGATATTAACATGGACATATGATCTGCATCTTTGCACTTGAAAATGCAAAGATGCAGATCATATGTCCATGTTATCAAAAGCCTCAAG N006 63
(((((((.....((((((((((((((((((((((((((((((........))))))))))))))))))))))))))))))...)))))))....
********************ACATATGATCTGCATCTTTGC***************************************************** N006-5p 24
*****************************************************AAAGATGCAGATCATATGTCC******************** N006-3p 38
------------TAACATGGACATATGATCTGCATC---------------------------------------------------------- t0688997 1
-----------------TGGACATATGATCTGCATCTT-------------------------------------------------------- t0437774 2
-----------------TGGACATATGATCTGCATCTTT------------------------------------------------------- t1541661 1
-----------------TGGACATATGATCTGCATCTTTGC----------------------------------------------------- t0080609 7
--------------------ACATATGATCTGCATCTT-------------------------------------------------------- t0745899 1
--------------------ACATATGATCTGCATCTTT------------------------------------------------------- t1810938 1
--------------------ACATATGATCTGCATCTTTGC----------------------------------------------------- t0046031 12
--------------------------------------------------TGCAAAGATGCAGATCATATG----------------------- t0942641 1
--------------------------------------------------TGCAAAGATGCAGATCATATGTCC-------------------- t0083597 7
---------------------------------------------------GCAAAGATGCAGATCATATGTCC-------------------- t1087788 1
-----------------------------------------------------AAAGATGCAGATCATATGT---------------------- t0797873 1
-----------------------------------------------------AAAGATGCAGATCATATGTCC-------------------- t0029992 17
-----------------------------------------------------AAAGATGCAGATCATATGTCCATG----------------- t0134294 4
------------------------------------------------------AAGATGCAGATCATATGTCCA------------------- t0075857 7
//
N007 CHR3v01212004:10330044:10330248:+ 205(nt) -44.83(kcal/mol)
GGTTTTGTTTTTTAGCATTGTCCCTTTGTCTTTTAAGAGCCATGTTTTGAATTGTTGTTGATAGAATTAGTTTCGTTGAGCAATGCCCATTTTGTTGCATTGATAGTGATTACTGATTAGTGTTTCGTTTATTATTTATGGTGTTGTTGTATGTGTAGAGTAGTGGTGGTAATTGGCGAGGATGAATAATGCTAAATTTCTGACA N007 153
.(((......((((((((((((.(((((((..(((...(((((..((((..............(((.....)))....(((((((((.....((..(((((((((((....))).))))))))..))............))))))))).......))))...)))))..)))..)))))))..).))))))))))).....))).
*****************************************************************************************************************************************************************************TGGCGAGGATGAATAATGCTAA********** N007-3p 153
-----------------------------------------------------------------------------------------------------------------------------------------------------------------------------TGGCGAGGATGAATAATG-------------- t0227933 3
-----------------------------------------------------------------------------------------------------------------------------------------------------------------------------TGGCGAGGATGAATAATGC------------- t0091817 6
-----------------------------------------------------------------------------------------------------------------------------------------------------------------------------TGGCGAGGATGAATAATGCT------------ t0031893 16
-----------------------------------------------------------------------------------------------------------------------------------------------------------------------------TGGCGAGGATGAATAATGCTA----------- t0014413 32
-----------------------------------------------------------------------------------------------------------------------------------------------------------------------------TGGCGAGGATGAATAATGCTAA---------- t0007867 55
-----------------------------------------------------------------------------------------------------------------------------------------------------------------------------TGGCGAGGATGAATAATGCTAAA--------- t0018058 27
-----------------------------------------------------------------------------------------------------------------------------------------------------------------------------TGGCGAGGATGAATAATGCTAAAT-------- t0052755 10
-----------------------------------------------------------------------------------------------------------------------------------------------------------------------------TGGCGAGGATGAATAATGCTAAATT------- t0211654 3
------------------------------------------------------------------------------------------------------------------------------------------------------------------------------GGCGAGGATGAATAATGCTA----------- t1103351 1
//
N008 CHR3v01212004:16579668:16579763:+ 96(nt) -24.70(kcal/mol)
AACTATGTTTTTCGGTTCGGTTCGGTTCGGTTAATCGGTTAGCGGTTTTTTTCCCAGGCCTAGCCCAAACCATTGCGAGTGCCGGTGAATAAAGAT N008  28
..((.(((((.((((((((....((((.(((((...(((..(.((.......)))..))))))))..))))....)))..))))).))))).))..
**********TTCGGTTCGGTTCGGTTCGGTTA*************************************************************** N008-5p 28
--------TTTTCGGTTCGGTTCGGTTCGGTT---------------------------------------------------------------- t0311232 2
----------TTCGGTTCGGTTCGGTTCGGTTA--------------------------------------------------------------- t0019465 25
--------------GTTCGGTTCGGTTCGGTTAATCGG---------------------------------------------------------- t1631673 1
//
N009 CHR3v01212004:5497012:5497105:- 94(nt) -41.72(kcal/mol)
ATTTTGTAAATTGGTAGTGGATAAGGGGGCAAATTTGATTTTTCAAATTTGTTAGCAGAATTTGCCTCCTTATCTTTTGCCGATTCACAAAGTT N009 227
(((((((.(((((((((.((((((((((((((((((.......((....))......)))))))))))))))))).))))))))).))))))).
**********TTGGTAGTGGATAAGGGGGCA*************************************************************** N009-5p 226
---------ATTGGTAGTGGATAAGGGGGC---------------------------------------------------------------- t0039216 13
----------TTGGTAGTGGATAAGGGGG----------------------------------------------------------------- t1864880 1
----------TTGGTAGTGGATAAGGGGGC---------------------------------------------------------------- t1074606 1
----------TTGGTAGTGGATAAGGGGGCA--------------------------------------------------------------- t0001712 198
----------TTGGTAGTGGATAAGGGGGCAAAT------------------------------------------------------------ t1633142 1
-----------TGGTAGTGGATAAGGGGGCA--------------------------------------------------------------- t0691698 1
-----------TGGTAGTGGATAAGGGGGCAA-------------------------------------------------------------- t1329298 1
-----------TGGTAGTGGATAAGGGGGCAAAT------------------------------------------------------------ t0353752 2
------------GGTAGTGGATAAGGGGGCAAA------------------------------------------------------------- t0073426 8
---------------AGTGGATAAGGGGGCAAATTT---------------------------------------------------------- t1533642 1
//
N010 CHR4v01212004:9888984:9889094:+ 111(nt) -43.30(kcal/mol)
ATGGAATAATAGTCGTGCCTGGCTCCCTGTATGCCACAAGAAAACATCGATTTAGTTTCAAAATCGATCACTAGTGGCGTACAGAGTAGTCAAGCATGACCAAAGCTTATC N010 26
...........(((((((.(((((.((((((((((((.((.....((((((((.......))))))))..)).))))))))))).).))))).)))))))...........
*******************************************************************************TACAGAGTAGTCAAGCATGACC********** N010-3p 26
----------------------------------------------------------------------------GCGTACAGAGTAGTCAAGCATGACC---------- t0362977 2
-------------------------------------------------------------------------------TACAGAGTAGTCAAGCATGACC---------- t0020258 24
//
N011 CHR4v01212004:1884129:1884234:- 106(nt) -23.60(kcal/mol)
ACTTATTTTTTTGTCGATGTTTTTTTTACGGTAAGTGATAGCAGATTTATAATTTTGTTAAACAAATCTATCAAATTGTAATAGATTTGTTGTCAAAAAAATAATT N011 14
..(((((((((((.(((((..(((.(((((((...((((((((((........))))..........)))))).))))))).)))..))))).)))))))))))..
**********TTGTCGATGTTTTTTTTACGGTA************************************************************************* N011-5p 13
-------TTTTTGTCGATGTTTTTTTTACGG--------------------------------------------------------------------------- t0331400 2
----------TTGTCGATGTTTTTTTTACGGT-------------------------------------------------------------------------- t0803970 1
----------TTGTCGATGTTTTTTTTACGGTA------------------------------------------------------------------------- t0051733 10
-----------------TGTTTTTTTTACGGTAAGTGATA------------------------------------------------------------------ t1376070 1
//
N012 CHR4v01212004:6381216:6381328:- 113(nt) -19.70(kcal/mol)
TGAGATTTAAACCAAAATTTCGACATAACCTGAGAATCAGTATTCTTATCATTTAAATATTGAGTTTGAATAAGAAAATGTGGGGTATTGTTGGAGTTTATTATATTGTATAC N012 7
..............(((((((((((..((((.(.(.....(((((...(((.........)))....)))))......).).))))..)))))))))))..............
********************************************************************************TGGGGTATTGTTGGAGTTTATTA********** N012-3p 7
--------------------------------------------------------------------------------TGGGGTATTGTTGGAGTTTATT----------- t1128610 1
--------------------------------------------------------------------------------TGGGGTATTGTTGGAGTTTATTA---------- t0114638 5
--------------------------------------------------------------------------------TGGGGTATTGTTGGAGTTTATTAT--------- t0678539 1
//
N013 CHR4v01212004:7161856:7161955:- 100(nt) -57.90(kcal/mol)
CCGAATCATATTGACTGCATTAACTTGATCGTTGGTTGTTAAGATGGATATTTGTCTTAACAACCAACGATCAAGTTAATGCAGCCAATCTGATCTTCTT N013 9
..((.(((.((((.((((((((((((((((((((((((((((((..(....)..)))))))))))))))))))))))))))))).)))).))))).....
**********TTGACTGCATTAACTTGATCG********************************************************************* N013-5p 9
--------TATTGACTGCATTAACTTGAT----------------------------------------------------------------------- t0374774 2
---------ATTGACTGCATTAACTTGATC---------------------------------------------------------------------- t1865166 1
----------TTGACTGCATTAACTTGATCG--------------------------------------------------------------------- t0123743 5
-----------TGACTGCATTAACTTGATCGT-------------------------------------------------------------------- t1841952 1
//
N014 CHR4v01212004:7882772:7882875:- 104(nt) -63.50(kcal/mol)
TTCGAGCACATGACATCCAGATAGAAGCTTTGTTAAACGTCATCAAAGTCAAGATTTGGTATAAACGTTTAACAAACTTCTATTTGGATGTCATGTGCTCGAAG N014 105
(((((((((((((((((((((((((((.((((((((((((.((((((.......))))))....))))))))))))))))))))))))))))))))))))))).
**********TGACATCCAGATAGAAGCTTT************************************************************************* N014-5p 82
***************************************************************************ACTTCTATTTGGATGTCATG********* N014-3p 22
----------TGACATCCAGATAGAAGCT--------------------------------------------------------------------------- t0258469 2
----------TGACATCCAGATAGAAGCTT-------------------------------------------------------------------------- t0406098 2
----------TGACATCCAGATAGAAGCTTT------------------------------------------------------------------------- t0006819 62
----------TGACATCCAGATAGAAGCTTTG------------------------------------------------------------------------ t0036717 14
------------ACATCCAGATAGAAGCTTT------------------------------------------------------------------------- t1836158 1
------------ACATCCAGATAGAAGCTTTGT----------------------------------------------------------------------- t1201446 1
---------------TCCAGATAGAAGCTTTGTTAAACGT---------------------------------------------------------------- t1432734 1
-----------------------------------------------------------------------------TTCTATTTGGATGTCATG--------- t0025206 20
-----------------------------------------------------------------------------TTCTATTTGGATGTCATGT-------- t0597192 1
-----------------------------------------------------------------------------TTCTATTTGGATGTCATGTGC------ t0780517 1
//
N015 CHR5v01212004:6937493:6937590:+ 98(nt) -25.10(kcal/mol)
AGATCGGGCAGATTCTCTCGAGTTGGTGTGTCTGAGAAAAATTCTCCTTGAAGTCAGCTCAAAGCAGACACGGAGAAATCGGGAGATCGGAATTAACG N015 14
..........(((.(((((((.((..((((((((((.....(((.....))).....))).....)))))))..))..))))))))))..........
*****************************************************************AGACACGGAGAAATCGGGAGATC********** N015-3p 13
-----------------------------------------------------------------AGACACGGAGAAATCGGGAG------------- t0451024 2
-----------------------------------------------------------------AGACACGGAGAAATCGGGAGA------------ t1420146 1
-----------------------------------------------------------------AGACACGGAGAAATCGGGAGATC---------- t0071547 8
-------------------------------------------------------------------ACACGGAGAAATCGGGAG------------- t0945289 1
-------------------------------------------------------------------ACACGGAGAAATCGGGAGATC---------- t0823065 1
---------------------------------------------------------------------ACGGAGAAATCGGGAGATCGG-------- t1246711 1
//
N016 CHR5v01212004:14117125:14117277:+ 153(nt) -60.20(kcal/mol)
CTAGTGTGGCAGCCCACCAAATAACCATTGTGATTGTTCATAAAGTGTTACCTTCATATTTTGCAAAACCTCTTAACCAATCACGAGTGCAAAGTAGAGTTTGAACATTTCATTTAACAATCACAGTGGTCATCTGGTGGGCTGTAGAATTTA N016 23
........(((((((((((.((.(((((((((((((((.((.(((((((...(((.(((((((((....(((............)))))))))))))))....))))))).))..))))))))))))))).)).)))))))))))........
************CCCACCAAATAACCATTGTGA************************************************************************************************************************ N016-5p 1
**************************************************************************************************************************ACAGTGGTCATCTGGTGGGCT********** N016-3p 22
------------CCCACCAAATAACCATTGTGA------------------------------------------------------------------------------------------------------------------------ t1803777 1
-------------------------------------------------------------------------------------------------------------------------CACAGTGGTCATCTGGTGG------------- t1796059 1
--------------------------------------------------------------------------------------------------------------------------ACAGTGGTCATCTGGTGGG------------ t1060979 1
--------------------------------------------------------------------------------------------------------------------------ACAGTGGTCATCTGGTGGGCT---------- t0024754 20
//
N017 CHR5v01212004:20828346:20828651:+ 306(nt) -75.20(kcal/mol)
ATGCAGTATATAATTGGTTCCACGTTTTTCTTTTACCAGGATTTCATGAGTGGGAAAGCTCTCTATAGGAACCTCATGGGTATCCTTCAGGTTGGGGTCAATTCCATCATCAGCGAGCGATTGAGTAAAACTTATGGGAAGATCTTAGAAAAGGCTGTACAACTTTCTTTGGAAATCTTACTACTCGTCTTTGAGAAGGATTTGCTTGTTTCCGATGTTTGGCGTCCGCTGTACCAGGTACTTGGTTGTTCTTGTGATGCATCTGAGCTTTATGAAAAGAATCGTTGTTCAAGCTATATGCAACTT N017 36
.....(((((((.((((..(.(((...(((((((((((((((((((((((.((((....)))).........)))))))).)))))...))).(((.(((..(.(((((.(((.(((((((..((((......(..((.(((((((...((((((.(((....((((....))))......)))..))))))....))))))).))..)..((...((.((((....)))).))..))))))..))))))))))))))).)..))).)))....))))))).))).).))))..))))))).....
***********************************************************************************************************************************************************************************************************************************************************************************AAAGAATCGTTGTTCAAGCTA********** N017-3p 36
-----------------------------------------------------------------------------------------------------------------------------------------------------------------------------------------------------------------------------------------------------------------------------------AAAGAATCGTTGTTCAAG------------- t0513625 1
-----------------------------------------------------------------------------------------------------------------------------------------------------------------------------------------------------------------------------------------------------------------------------------AAAGAATCGTTGTTCAAGC------------ t0486345 1
-----------------------------------------------------------------------------------------------------------------------------------------------------------------------------------------------------------------------------------------------------------------------------------AAAGAATCGTTGTTCAAGCT----------- t0403797 2
-----------------------------------------------------------------------------------------------------------------------------------------------------------------------------------------------------------------------------------------------------------------------------------AAAGAATCGTTGTTCAAGCTA---------- t0015059 31
------------------------------------------------------------------------------------------------------------------------------------------------------------------------------------------------------------------------------------------------------------------------------------AAGAATCGTTGTTCAAGCTA---------- t1533762 1
//
N018 CHR5v01212004:15088745:15088878:- 134(nt) -26.00(kcal/mol)
TTTTGGCTTCTTTGAATTTTTAGAGCATGTCCAGTGGTGATTTCTAACGAAAGTTTTTTACCTACAACAATAATAATAAAATAATACTATTTAATTAAGACAGTTTCTAAGAAAATGTGAGAGAGTTTCTAATT N018 12
..((((.((((((.(.(((((((((..((((..(((((((.....(((....)))..))))).))........((((.(((((....))))).)))).))))..)))))))))....).))))))...))))..
**********TTTGAATTTTTAGAGCATGTCCA***************************************************************************************************** N018-5p 11
--------TCTTTGAATTTTTAGAGCATGTCC------------------------------------------------------------------------------------------------------ t1123765 1
----------TTTGAATTTTTAGAGCATGTCCA----------------------------------------------------------------------------------------------------- t0060143 9
----------TTTGAATTTTTAGAGCATGTCCAG---------------------------------------------------------------------------------------------------- t0558909 1
-------------------TTAGAGCATGTCCAGTGGTGATT-------------------------------------------------------------------------------------------- t0716181 1
//
mireap-plant
N019 CHR5v01212004:15733002:15733365:- 364(nt) -79.80(kcal/mol)
GAAAAAATTTTGGCGGGAAAAAATGTTTGGCGGAATTTTTTTTTTTTTGGCGGGACGGAAATTTTTTTTTTTGGCGCCAAAAATTTGGCGGGAAACTGAAAGTTTCCAAGTACATGTTCTTATTAAATGAGGGTAATTTGGTCATTCTGTTCAAGGGAAGAGATATTTTTAAAAATAAACAATATAAAAGGGCATTATTGCAAAAAGATAGTAAAAAAAGGATAGTTTTGCAAATCTCTCTTGAAAATAGATGATATTTTTGGTTCTTAATGCAAAAGTAATTAGTTTTTATTGACTTTTACGATTGATATTCTGAAGATTATTTTTTTATTTAGTCGAATATGTTTTGGTTTAAAATATACAA N019 7
((((((((((((.((((........)))).)))))))))))).(((((((((...((((((......)))))).))))))))).....(((....))).......(((((.((((((((..(((((((((((((((((..(((((.((((((((((((.((..(((((....)))))....................((((((((..((..(......)..))..)))))))).))))))))))..)))))))))........(((..(((((((..((((..((((......)))).))))..))).))))..)))))))))..))))))))))).)))))))))))))..............
*******************************************************************************************************************************************************************************************************************************************************************************************************************************************TTAGTCGAATATGTTTTGGTTTA********** N019-3p 6
----------------------------------------------------------------------------------------------------------------------------------------------------------------------------------------------------------------------------------------------------------------------------------------------TTTTATTGACTTTTACGATTGATA------------------------------------------------------ t1876504 1
-------------------------------------------------------------------------------------------------------------------------------------------------------------------------------------------------------------------------------------------------------------------------------------------------------------------------------------------TTAGTCGAATATGTTTTGGTT------------ t1101099 1
-------------------------------------------------------------------------------------------------------------------------------------------------------------------------------------------------------------------------------------------------------------------------------------------------------------------------------------------TTAGTCGAATATGTTTTGGTTTA---------- t0128193 5
//
N020 CHR5v01212004:19026310:19026420:- 111(nt) -55.00(kcal/mol)
AATAGTTTGTCGTTATGCCTGGCTCCCTGTATGCCACGAGTGGATACCGATTTTGGTTTTAAAATCGGCTGCCGGTGGCGTACAAGGAGTCAAGCATGACCAGAAGCATAT N020 81
....((((.(.(((((((.(((((((.((((((((((..(..(...(((((((((....))))))))))..)..)))))))))).))))))).))))))).).))))....
********************************************************************************TACAAGGAGTCAAGCATGACC********** N020-3p 81
--------------------------------------------------------------------------------TACAAGGAGTCAAGCATGACC---------- t0005074 80
----------------------------------------------------------------------------------CAAGGAGTCAAGCATGACCAG-------- t1670184 1
//
